# Supplementary material for: MicroRNA Profiling of Red Blood Cells for Lung Cancer Diagnosis
Source: Cancers (Basel). 2023 Nov 7;15(22):5312. doi: 10.3390/cancers15225312 (PMC10670279; doi:10.3390/cancers15225312)
Supplement: Supplementary file 1 [file cancers-15-05312-s001.zip]

Archive with 1 entries (1 files):
- cancers-2687536-supplementary.pdf
